# Supplementary material for: ATP and Tri-Polyphosphate (TPP) Suppress Protein Aggregate Growth by a Supercharging Mechanism
Source: Biomedicines. 2021 Nov 9;9(11):1646. doi: 10.3390/biomedicines9111646 (PMC8616003; doi:10.3390/biomedicines9111646)
Supplement: Supplementary file 1 [file biomedicines-09-01646-s001.zip]

Archive with 1 entries (1 files):
- biomedicines-1437166-supplementary.pdf
